# Supplementary material for: Denitrification Characteristics of the Low-Temperature Tolerant Denitrification Strain Achromobacter spiritinus HS2 and Its Application
Source: Microorganisms. 2024 Feb 23;12(3):451. doi: 10.3390/microorganisms12030451 (PMC10971896; doi:10.3390/microorganisms12030451)
Supplement: Supplementary file 1 [file microorganisms-12-00451-s001.zip]

Archive with 1 entries (1 files):
- microorganisms-2867250-supplementary.pdf
